# Supplementary material for: Formulation of a Gastroretentive In Situ Oral Gel Containing Metformin HCl Based on DoE
Source: Pharmaceutics. 2022 Aug 25;14(9):1777. doi: 10.3390/pharmaceutics14091777 (PMC9504191; doi:10.3390/pharmaceutics14091777)
Supplement: Supplementary file 1 [file pharmaceutics-14-01777-s001.zip]

Archive with 1 entries (1 files):
- pharmaceutics-1851215-supplementary.pdf
